# Supplementary material for: Enhanced Thermal Polycondensation of Heavy Coal Tar to Mesophase Pitch via Polyethylene Modification
Source: Polymers (Basel). 2026 Apr 24;18(9):1027. doi: 10.3390/polym18091027 (PMC13165213; doi:10.3390/polym18091027)
Supplement: Supplementary file 1 [file polymers-18-01027-s001.zip]

Archive with 1 entries (1 files):
- polymers-4253415-supplementary.pdf
